# Supplementary material for: Ultrasound-Guided Radiofrequency Ablation of Chemodectomas in Five Dogs
Source: Animals (Basel). 2021 Sep 24;11(10):2790. doi: 10.3390/ani11102790 (PMC8532905; doi:10.3390/ani11102790)
Supplement: Supplementary file 1 [file animals-11-02790-s001.zip]

Archive with 4 entries (3 files):
- VIDEO_1/
- __MACOSX/._VIDEO_1
- VIDEO_1/Video1.mp4
- __MACOSX/VIDEO_1/._Video1.mp4
